# Supplementary material for: 3D-printed equipment to decouple (powder) X-ray diffraction sample preparation and measurement
Source: J Appl Crystallogr. 2022 Apr 29;55(Pt 3):686–92. doi: 10.1107/S160057672200293X (PMC9172037; doi:10.1107/S160057672200293X)
Supplement: Supplementary file 1 [file j-55-00686-sup1.zip]

Archive with 15 entries (15 files):
- Cryopuck-big.stl
- Cryopuck-big_closed_bottom.stl
- Cryopuck-small.stl
- Deckel_Pukdewar_c.stl
- Dewar1.stl
- Dewar2.stl
- Dewar3.stl
- Lid-dewar.stl
- MagneticWandv1.stl
- MagneticWandv2.stl
- Pin-removal-tool.stl
- PXRD-sample-holder-flat.stl
- PXRD-sample-holder-hollow.stl
- Single-Puck.stl
- Space-holder-single-puck.stl
